# Supplementary material for: Phenological stage and vegetation index for predicting corn yield under rainfed environments
Source: Front Plant Sci. 2023 Jul 21;14:1168732. doi: 10.3389/fpls.2023.1168732 (PMC10401276; doi:10.3389/fpls.2023.1168732)
Supplement: Supplementary file 1 [file DataSheet_1.zip]

Archive with 1 entries (1 files):
- Supplementary Tables.DOCX
